# Supplementary material for: Combined Effects of Fibroblast Growth Factor-2 and Carbonate Apatite Granules on Periodontal Healing: An In Vivo and In Vitro Study
Source: Biomedicines. 2024 Jul 25;12(8):1664. doi: 10.3390/biomedicines12081664 (PMC11352071; doi:10.3390/biomedicines12081664)
Supplement: Supplementary file 1 [file biomedicines-12-01664-s001.zip]

Archive with 1 entries (1 files):
- biomedicines-3120284-supplementary.pdf
